# Supplementary material for: The hidden link: dysmenorrhea, emotion regulation, and attitudes toward marriage in female nursing students
Source: BMC Nurs. 2024 Oct 8;23:721. doi: 10.1186/s12912-024-02341-w (PMC11463104; doi:10.1186/s12912-024-02341-w)
Supplement: Supplementary file 1 — Supplementary Material 1 [file 12912_2024_2341_MOESM1_ESM.xlsx]

## Sheet: ردود النموذج 1
Age	job	residence	family type	family income	age of menarche	Duration of menstruation	Regularity of menstruation	Previous use of pain relief method	Type of used method	) If pharmacological	Family history of primary dysmenorrhea	Practicing regular exercises	Dietary regimen	Sleeping pattern	Are you smoker	Exposure to passive smoking
22 Years and more	not working	urban	Extended	not enough	11	5	not regular	Yes	pharmacological	on her own	No	No	unhealthy diet	insomnia	No	No
From 20 To less than 22	not working	rural	Extended	enough and save	11	5	not regular	No	not applicable	not applicable	Yes	Yes	unhealthy diet	insomnia	No	No
Less Than 20	not working	rural	Extended	enough basic needs only	14	5	regular	Yes	non-pharmacological	not applicable	No	No	healthy diet	regular	Yes	No
22 Years and more	not working	rural	nuclear	enough basic needs only	13	6	not regular	Yes	pharmacological	on her own	No	Yes	healthy diet	regular	Yes	No
From 20 To less than 22	not working	rural	nuclear	enough and save	15	5	regular	No	not applicable	not applicable	No	No	healthy diet	regular	No	No
From 20 To less than 22	working	rural	nuclear	enough basic needs only	12	5	regular	Yes	pharmacological	as doctor order	No	Yes	healthy diet	insomnia	Yes	No
22 Years and more	not working	rural	nuclear	enough basic needs only	15	5	regular	Yes	pharmacological	as doctor order	Yes	No	healthy diet	regular	Yes	No
From 20 To less than 22	not working	rural	Extended	enough basic needs only	12	6	regular	No	non-pharmacological	not applicable	No	No	healthy diet	insomnia	No	No
Less Than 20	not working	rural	Extended	enough and save	12	7	not regular	Yes	pharmacological	on her own	Yes	No	unhealthy diet	regular	Yes	No
Less Than 20	not working	rural	Extended	enough and save	12	4	not regular	Yes	pharmacological	on her own	No	No	healthy diet	regular	No	No
Less Than 20	not working	rural	nuclear	enough basic needs only	14	5	regular	No	not applicable	not applicable	No	No	healthy diet	regular	No	No
22 Years and more	not working	urban	Extended	enough and save	12	4 ايام	regular	Yes	pharmacological	not applicable	No	Yes	healthy diet	regular	No	No
Less Than 20	not working	urban	Extended	enough basic needs only	وانا ف اولى اعدادي	5	regular	No	pharmacological	on her own	No	No	unhealthy diet	insomnia	No	No
Less Than 20	not working	rural	nuclear	enough basic needs only	14 او 15	من 4 ل 6	not regular	No	not applicable	not applicable	No	No	healthy diet	insomnia	Yes	No
Less Than 20	not working	rural	nuclear	enough basic needs only	13	5;6	regular	No	not applicable	not applicable	No	No	healthy diet	regular	No	No
From 20 To less than 22	not working	urban	Extended	enough basic needs only	13	4	regular	No	not applicable	not applicable	No	No	unhealthy diet	insomnia	Yes	No
Less Than 20	working	rural	Extended	enough and save	14	5	regular	No	not applicable	not applicable	No	No	healthy diet	insomnia	Yes	No
Less Than 20	not working	rural	Extended	enough basic needs only	١٤ سنة	من خمسة إلى سبعة أيام	not regular	No	not applicable	not applicable	No	No	healthy diet	insomnia	No	No
Less Than 20	not working	rural	nuclear	enough and save	14	4	not regular	Yes	pharmacological	on her own	Yes	No	healthy diet	regular	No	No
Less Than 20	not working	rural	Extended	enough basic needs only	13	7-8	regular	No	not applicable	on her own	Yes	No	unhealthy diet	regular	Yes	No
Less Than 20	not working	rural	Extended	enough basic needs only	14	6	regular	No	not applicable	not applicable	Yes	No	unhealthy diet	regular	Yes	No
22 Years and more	not working	rural	nuclear	enough basic needs only	15	٦أيام	regular	Yes	pharmacological	as doctor order	Yes	No	unhealthy diet	regular	No	No
Less Than 20	not working	rural	Extended	enough basic needs only	14	5	regular	No	not applicable	not applicable	No	No	unhealthy diet	regular	No	No
Less Than 20	not working	rural	Extended	enough basic needs only	12	6	regular	Yes	pharmacological	on her own	Yes	No	unhealthy diet	insomnia	No	No
From 20 To less than 22	not working	rural	Extended	enough basic needs only	14	6	not regular	No	not applicable	not applicable	No	No	healthy diet	regular	No	No
Less Than 20	not working	rural	Extended	enough and save	14	29	not regular	No	not applicable	not applicable	Yes	Yes	healthy diet	regular	Yes	No
Less Than 20	not working	rural	nuclear	enough basic needs only	11	5	not regular	No	not applicable	not applicable	Yes	No	unhealthy diet	insomnia	No	No
Less Than 20	not working	rural	Extended	enough and save	14 years	4 days	regular	No	not applicable	not applicable	Yes	No	healthy diet	regular	No	No
Less Than 20	not working	urban	Extended	enough basic needs only	15	4 او 5	not regular	Yes	pharmacological	on her own	Yes	Yes	unhealthy diet	regular	No	No
Less Than 20	not working	rural	nuclear	enough and save	13	5	regular	Yes	pharmacological	on her own	Yes	No	healthy diet	regular	No	No
Less Than 20	not working	rural	nuclear	enough basic needs only	12	5	regular	Yes	pharmacological	on her own	Yes	No	unhealthy diet	regular	No	No
Less Than 20	not working	rural	Extended	enough and save	١٢ ونص	٤ أيام	regular	Yes	non-pharmacological	not applicable	No	No	healthy diet	regular	Yes	No
From 20 To less than 22	not working	rural	nuclear	enough basic needs only	12	5	regular	Yes	pharmacological	on her own	Yes	No	unhealthy diet	insomnia	No	No
Less Than 20	not working	rural	Extended	enough basic needs only	14	3	regular	No	not applicable	not applicable	No	No	healthy diet	insomnia	No	No
Less Than 20	not working	rural	nuclear	enough and save	مش فاكره	5	not regular	No	not applicable	not applicable	No	No	unhealthy diet	insomnia	No	No
Less Than 20	not working	rural	nuclear	enough and save	13	5	regular	Yes	pharmacological	on her own	Yes	No	unhealthy diet	insomnia	Yes	No
Less Than 20	not working	rural	Extended	enough and save	14	3	regular	No	not applicable	not applicable	No	No	unhealthy diet	regular	No	No
Less Than 20	working	rural	nuclear	enough basic needs only	12	7	not regular	Yes	pharmacological	on her own	Yes	No	healthy diet	regular	Yes	No
Less Than 20	not working	urban	Extended	enough and save	15	7	regular	Yes	pharmacological	on her own	Yes	No	healthy diet	insomnia	No	No
Less Than 20	not working	rural	Extended	enough basic needs only	12	6	regular	Yes	pharmacological	on her own	Yes	No	unhealthy diet	insomnia	No	No
22 Years and more	not working	rural	nuclear	enough basic needs only	١٣ سنة	٦ ايام	regular	Yes	pharmacological	on her own	Yes	No	healthy diet	insomnia	Yes	No
Less Than 20	working	rural	Extended	enough basic needs only	13	3 او 4	not regular	No	not applicable	not applicable	No	No	unhealthy diet	regular	No	No
Less Than 20	not working	urban	Extended	enough and save	12	5	regular	No	not applicable	not applicable	No	Yes	unhealthy diet	regular	No	No
From 20 To less than 22	working	rural	Extended	enough basic needs only	13	7	regular	No	not applicable	not applicable	Yes	No	healthy diet	regular	Yes	No
From 20 To less than 22	not working	rural	Extended	enough basic needs only	12	5	not regular	Yes	pharmacological	on her own	No	No	healthy diet	insomnia	Yes	No
22 Years and more	not working	urban	nuclear	enough basic needs only	14	4	regular	Yes	pharmacological	on her own	No	No	healthy diet	regular	No	No
22 Years and more	not working	urban	nuclear	enough and save	14	6	regular	Yes	non-pharmacological	on her own	Yes	Yes	healthy diet	regular	No	No
22 Years and more	not working	urban	Extended	enough and save	15	6	regular	Yes	pharmacological	on her own	Yes	Yes	healthy diet	insomnia	No	No
22 Years and more	not working	rural	Extended	enough and save	12	6	regular	Yes	pharmacological	on her own	Yes	No	healthy diet	insomnia	Yes	No
Less Than 20	not working	rural	Extended	enough and save	13	من 5 ل 6 أيام	regular	Yes	pharmacological	on her own	No	No	healthy diet	regular	No	No
From 20 To less than 22	not working	rural	Extended	enough basic needs only	14	7	regular	Yes	pharmacological	on her own	No	Yes	unhealthy diet	insomnia	No	No
From 20 To less than 22	not working	rural	Extended	enough basic needs only	12	6	not regular	Yes	pharmacological	on her own	No	No	unhealthy diet	regular	No	No
From 20 To less than 22	working	rural	nuclear	enough basic needs only	14	3	regular	Yes	pharmacological	on her own	No	No	unhealthy diet	insomnia	Yes	No
From 20 To less than 22	not working	rural	Extended	enough basic needs only	15	5	regular	Yes	pharmacological	on her own	No	No	healthy diet	regular	No	No
Less Than 20	not working	rural	Extended	enough basic needs only	14	7	regular	Yes	non-pharmacological	on her own	Yes	No	healthy diet	regular	No	No
From 20 To less than 22	not working	rural	Extended	not enough	12	4	regular	Yes	pharmacological	on her own	No	Yes	healthy diet	regular	No	No
From 20 To less than 22	not working	rural	Extended	enough basic needs only	١٤ او ١٥	من ٥ ل٩	not regular	Yes	pharmacological	on her own	No	No	unhealthy diet	regular	No	No
22 Years and more	not working	rural	nuclear	enough basic needs only	12	غير regularه من ٣:٦ايام	not regular	Yes	pharmacological	on her own	Yes	Yes	unhealthy diet	insomnia	No	No
22 Years and more	not working	rural	Extended	enough basic needs only	14	6	not regular	Yes	pharmacological	on her own	Yes	No	unhealthy diet	insomnia	Yes	No
22 Years and more	not working	rural	Extended	enough and save	12	5-7	regular	Yes	pharmacological	as doctor order	No	Yes	healthy diet	insomnia	No	No
Less Than 20	not working	rural	Extended	enough basic needs only	13	6	not regular	No	not applicable	not applicable	No	No	healthy diet	regular	No	No
Less Than 20	not working	rural	nuclear	enough basic needs only	14	6	regular	Yes	pharmacological	on her own	Yes	No	unhealthy diet	insomnia	No	No
From 20 To less than 22	not working	rural	Extended	enough basic needs only	13	5	regular	No	not applicable	not applicable	No	No	unhealthy diet	regular	No	No
Less Than 20	not working	rural	Extended	enough basic needs only	15	5	not regular	Yes	pharmacological	on her own	Yes	No	unhealthy diet	insomnia	No	No
From 20 To less than 22	not working	rural	nuclear	enough basic needs only	12	5	not regular	Yes	non-pharmacological	not applicable	Yes	No	healthy diet	insomnia	No	No
Less Than 20	not working	rural	Extended	enough basic needs only	14	3:4	regular	Yes	non-pharmacological	not applicable	No	No	healthy diet	regular	No	No
22 Years and more	working	urban	Extended	enough and save	16	5	regular	No	not applicable	not applicable	No	Yes	healthy diet	regular	No	No
Less Than 20	not working	rural	Extended	enough basic needs only	15	6	not regular	Yes	pharmacological	on her own	No	No	healthy diet	regular	No	No
From 20 To less than 22	not working	rural	Extended	enough basic needs only	15	5	regular	No	not applicable	not applicable	Yes	No	healthy diet	regular	No	No
From 20 To less than 22	not working	rural	Extended	enough basic needs only	14	٥-٦	not regular	No	not applicable	not applicable	Yes	No	unhealthy diet	insomnia	Yes	No
Less Than 20	not working	urban	Extended	enough and save	12 سنه	5	not regular	Yes	pharmacological	on her own	Yes	No	unhealthy diet	insomnia	No	No
Less Than 20	not working	rural	nuclear	enough basic needs only	9	3	not regular	Yes	pharmacological	on her own	No	No	unhealthy diet	insomnia	No	No
From 20 To less than 22	not working	rural	nuclear	enough basic needs only	13	7	regular	Yes	pharmacological	on her own	No	No	healthy diet	regular	No	No
From 20 To less than 22	not working	rural	nuclear	enough basic needs only	12	5	regular	No	not applicable	not applicable	No	No	unhealthy diet	regular	Yes	No
22 Years and more	not working	urban	nuclear	enough and save	12	7	regular	No	not applicable	not applicable	No	Yes	healthy diet	regular	No	No
22 Years and more	working	urban	Extended	enough basic needs only	13	7	regular	No	not applicable	not applicable	Yes	No	unhealthy diet	regular	No	No
Less Than 20	not working	rural	nuclear	not enough	١٢.٥	6	regular	Yes	pharmacological	on her own	No	No	healthy diet	regular	No	No
Less Than 20	not working	rural	Extended	enough basic needs only	12	6	regular	No	not applicable	not applicable	No	No	healthy diet	insomnia	No	No
Less Than 20	not working	urban	Extended	enough and save	13	5	regular	Yes	pharmacological	on her own	No	No	unhealthy diet	insomnia	Yes	No
From 20 To less than 22	not working	rural	nuclear	enough basic needs only	14	8	regular	Yes	pharmacological	on her own	Yes	No	healthy diet	regular	No	No
22 Years and more	not working	rural	nuclear	enough basic needs only	12	4	regular	No	not applicable	not applicable	No	No	healthy diet	regular	No	No
Less Than 20	not working	urban	Extended	enough and save	13	6	regular	Yes	pharmacological	on her own	Yes	No	healthy diet	regular	No	No
From 20 To less than 22	not working	urban	nuclear	enough basic needs only	15	5	regular	No	not applicable	not applicable	No	No	healthy diet	regular	Yes	No
From 20 To less than 22	not working	rural	nuclear	enough basic needs only	12	5	regular	No	not applicable	not applicable	No	Yes	healthy diet	regular	Yes	No
From 20 To less than 22	not working	rural	Extended	enough basic needs only	13	5	not regular	No	not applicable	not applicable	No	No	unhealthy diet	regular	No	No
Less Than 20	not working	urban	Extended	enough and save	11	6	regular	Yes	pharmacological	as doctor order	Yes	No	healthy diet	regular	Yes	No
22 Years and more	not working	rural	nuclear	enough basic needs only	12	5	regular	No	not applicable	not applicable	No	No	healthy diet	insomnia	No	No
Less Than 20	not working	rural	Extended	enough basic needs only	12	5	regular	Yes	pharmacological	on her own	No	No	healthy diet	insomnia	Yes	No
22 Years and more	not working	rural	Extended	enough and save	13	4	not regular	Yes	pharmacological	as doctor order	No	No	healthy diet	regular	No	No
Less Than 20	not working	rural	Extended	enough and save	14	5	not regular	Yes	pharmacological	on her own	No	No	healthy diet	insomnia	No	No
Less Than 20	not working	rural	nuclear	enough basic needs only	11	كانت غير regularه كل ٤٠ يوم واصبحت اNoن regularه كل ٢٨ يوم	regular	No	not applicable	not applicable	No	No	healthy diet	regular	Yes	No
From 20 To less than 22	not working	urban	nuclear	enough basic needs only	13	5	regular	Yes	pharmacological	on her own	No	Yes	healthy diet	regular	No	No
From 20 To less than 22	not working	rural	Extended	enough basic needs only	10-12	3:5	regular	Yes	non-pharmacological	not applicable	No	No	healthy diet	regular	No	No
Less Than 20	not working	rural	nuclear	enough and save	١٢ سنه	٥ اشهر	regular	No	not applicable	not applicable	Yes	No	healthy diet	insomnia	No	No
Less Than 20	not working	rural	nuclear	enough basic needs only	12	7	regular	No	not applicable	not applicable	No	No	healthy diet	regular	No	No
From 20 To less than 22	not working	rural	Extended	enough basic needs only	10	6	not regular	Yes	pharmacological	on her own	Yes	Yes	unhealthy diet	regular	Yes	No
From 20 To less than 22	not working	rural	Extended	enough and save	12	5	regular	No	not applicable	not applicable	No	No	healthy diet	regular	No	No
Less Than 20	not working	rural	nuclear	enough basic needs only	12	5	not regular	Yes	pharmacological	on her own	Yes	No	healthy diet	regular	Yes	No
Less Than 20	not working	rural	nuclear	enough basic needs only	13	5	regular	Yes	pharmacological	on her own	No	No	healthy diet	regular	Yes	No
Less Than 20	not working	rural	nuclear	enough and save	11 سنة	5 ايام	not regular	No	not applicable	not applicable	No	No	unhealthy diet	insomnia	No	No
Less Than 20	not working	rural	Extended	enough basic needs only	12	5	not regular	Yes	pharmacological	on her own	No	No	unhealthy diet	insomnia	No	No
Less Than 20	not working	rural	Extended	enough basic needs only	13	4	not regular	Yes	pharmacological	on her own	Yes	No	unhealthy diet	regular	No	No
From 20 To less than 22	not working	rural	nuclear	enough basic needs only	12 سنه	5 ايام	regular	Yes	pharmacological	on her own	Yes	No	healthy diet	insomnia	Yes	No
Less Than 20	not working	rural	Extended	enough and save	13	5	regular	No	not applicable	not applicable	No	No	healthy diet	regular	No	No
22 Years and more	not working	rural	nuclear	enough and save	13	5	regular	Yes	pharmacological	on her own	Yes	No	healthy diet	regular	No	No
Less Than 20	not working	rural	nuclear	enough basic needs only	12	5	not regular	Yes	pharmacological	on her own	Yes	No	unhealthy diet	insomnia	No	No
Less Than 20	not working	urban	Extended	enough basic needs only	12	اسبوع	regular	No	not applicable	not applicable	Yes	Yes	healthy diet	insomnia	No	No
From 20 To less than 22	not working	rural	nuclear	enough basic needs only	14	5	regular	Yes	pharmacological	on her own	Yes	Yes	unhealthy diet	insomnia	No	No
Less Than 20	working	rural	nuclear	enough basic needs only	13	5	regular	No	not applicable	not applicable	No	No	unhealthy diet	insomnia	No	No
From 20 To less than 22	not working	rural	nuclear	enough basic needs only	14	سته او خمسه	regular	Yes	pharmacological	on her own	Yes	No	unhealthy diet	regular	Yes	No
From 20 To less than 22	not working	rural	Extended	enough and save	12	حوالي ٧ ايام	regular	No	not applicable	not applicable	Yes	No	healthy diet	regular	No	No
Less Than 20	not working	urban	Extended	enough basic needs only	12	5	not regular	Yes	pharmacological	on her own	Yes	No	healthy diet	insomnia	Yes	No
From 20 To less than 22	working	rural	Extended	not enough	16	6	regular	Yes	pharmacological	on her own	No	No	unhealthy diet	insomnia	Yes	No
Less Than 20	not working	urban	nuclear	enough basic needs only	13	5	regular	Yes	pharmacological	on her own	Yes	Yes	healthy diet	insomnia	Yes	No
22 Years and more	not working	rural	Extended	enough basic needs only	12	5	not regular	No	not applicable	not applicable	No	No	unhealthy diet	insomnia	No	No
From 20 To less than 22	not working	rural	Extended	enough basic needs only	12	5	not regular	No	not applicable	not applicable	No	No	healthy diet	insomnia	Yes	No
22 Years and more	working	rural	Extended	not enough	14 سنه	5 ايام	regular	Yes	pharmacological	on her own	Yes	No	unhealthy diet	regular	No	No
Less Than 20	not working	rural	Extended	enough basic needs only	12	7	regular	No	not applicable	not applicable	Yes	No	healthy diet	insomnia	No	No
From 20 To less than 22	not working	rural	nuclear	enough basic needs only	13	5	not regular	No	not applicable	not applicable	No	Yes	healthy diet	regular	No	No
Less Than 20	not working	rural	nuclear	enough basic needs only	13	9	regular	Yes	pharmacological	on her own	No	Yes	healthy diet	insomnia	No	No
22 Years and more	working	rural	Extended	enough basic needs only	11	4	regular	Yes	pharmacological	on her own	No	Yes	healthy diet	regular	No	No
From 20 To less than 22	not working	rural	Extended	not enough	15	4to5days	not regular	Yes	pharmacological	on her own	No	No	unhealthy diet	insomnia	No	No
From 20 To less than 22	not working	rural	nuclear	enough basic needs only	12	7	not regular	Yes	pharmacological	on her own	Yes	No	healthy diet	insomnia	No	No
Less Than 20	not working	rural	Extended	enough and save	11	6	regular	No	not applicable	not applicable	Yes	Yes	healthy diet	regular	Yes	Yes
Less Than 20	not working	rural	Extended	enough and save	12	7	regular	No	not applicable	not applicable	Yes	No	healthy diet	regular	No	No
Less Than 20	not working	urban	Extended	enough and save	15	7	regular	Yes	pharmacological	as doctor order	Yes	Yes	healthy diet	regular	No	No
From 20 To less than 22	not working	rural	nuclear	enough and save	14	5	regular	Yes	non-pharmacological	as doctor order	No	No	healthy diet	regular	Yes	No
Less Than 20	not working	rural	Extended	enough and save	12	4-5	regular	Yes	pharmacological	on her own	No	No	unhealthy diet	insomnia	No	No
From 20 To less than 22	not working	urban	Extended	enough and save	13	5	regular	No	not applicable	not applicable	Yes	No	unhealthy diet	insomnia	No	No
From 20 To less than 22	not working	urban	nuclear	enough basic needs only	11سنه	6ايام	regular	Yes	pharmacological	on her own	No	No	healthy diet	regular	Yes	No
22 Years and more	not working	rural	nuclear	enough basic needs only	12	6	not regular	No	not applicable	not applicable	No	Yes	healthy diet	regular	No	No
Less Than 20	not working	rural	Extended	enough and save	13	31	regular	No	not applicable	not applicable	No	No	healthy diet	regular	No	No
Less Than 20	not working	rural	nuclear	enough and save	13او 14	5 ايام	not regular	No	not applicable	not applicable	No	No	unhealthy diet	insomnia	Yes	No
Less Than 20	not working	rural	Extended	not enough	14	7	regular	Yes	pharmacological	on her own	Yes	No	unhealthy diet	insomnia	No	No
Less Than 20	not working	rural	Extended	enough basic needs only	12	4 أيام	not regular	No	not applicable	not applicable	No	Yes	healthy diet	insomnia	No	No
From 20 To less than 22	not working	rural	Extended	enough basic needs only	13سنة	3ايام	regular	Yes	not applicable	not applicable	No	No	healthy diet	regular	No	No
Less Than 20	not working	rural	nuclear	enough basic needs only	11	4 ايام	regular	No	not applicable	not applicable	Yes	No	healthy diet	regular	No	No
Less Than 20	not working	rural	Extended	enough and save	11	4	regular	No	not applicable	not applicable	Yes	No	healthy diet	regular	No	No
Less Than 20	not working	urban	Extended	enough and save	13	4	regular	Yes	non-pharmacological	not applicable	No	No	healthy diet	regular	Yes	No
22 Years and more	not working	urban	nuclear	enough basic needs only	13	5	regular	No	not applicable	not applicable	No	No	unhealthy diet	insomnia	Yes	No
Less Than 20	not working	rural	Extended	enough and save	13	7	regular	Yes	pharmacological	on her own	No	No	healthy diet	regular	No	No
22 Years and more	working	rural	Extended	enough and save	13	5	regular	Yes	non-pharmacological	not applicable	No	Yes	healthy diet	insomnia	No	No
Less Than 20	not working	urban	nuclear	enough basic needs only	12	٣-٤	regular	Yes	pharmacological	on her own	No	Yes	healthy diet	regular	No	No
Less Than 20	not working	rural	Extended	enough and save	14	٤ايام	not regular	No	not applicable	not applicable	No	No	healthy diet	insomnia	Yes	No
From 20 To less than 22	not working	rural	nuclear	enough and save	11سنه	5ايام	not regular	No	non-pharmacological	not applicable	Yes	No	healthy diet	insomnia	Yes	No
From 20 To less than 22	not working	rural	Extended	enough basic needs only	12	4	regular	No	not applicable	not applicable	No	No	healthy diet	insomnia	No	No
From 20 To less than 22	not working	rural	nuclear	enough and save	15	5	regular	Yes	non-pharmacological	not applicable	Yes	No	unhealthy diet	insomnia	No	No
From 20 To less than 22	not working	rural	nuclear	not enough	16	5	regular	No	non-pharmacological	not applicable	No	Yes	healthy diet	regular	No	No
Less Than 20	not working	rural	Extended	enough basic needs only	14	4	regular	No	not applicable	not applicable	No	No	healthy diet	insomnia	Yes	No
Less Than 20	not working	rural	Extended	enough basic needs only	١٤ عام	٤-٥ ايام	regular	No	not applicable	not applicable	Yes	No	healthy diet	regular	No	No
22 Years and more	not working	rural	Extended	enough basic needs only	12	5	regular	No	not applicable	not applicable	No	No	healthy diet	regular	No	No
Less Than 20	not working	rural	nuclear	enough basic needs only	12	خمسه ايام	regular	No	not applicable	not applicable	No	No	healthy diet	regular	Yes	No
22 Years and more	not working	rural	nuclear	enough basic needs only	12	5-7	not regular	Yes	pharmacological	on her own	No	No	healthy diet	regular	No	No
From 20 To less than 22	not working	rural	Extended	enough and save	13	5	regular	No	not applicable	on her own	No	No	unhealthy diet	regular	No	No
Less Than 20	working	urban	Extended	enough basic needs only	14	4	regular	No	not applicable	not applicable	No	No	healthy diet	insomnia	Yes	No
From 20 To less than 22	not working	rural	nuclear	enough basic needs only	12	6 ايام	not regular	Yes	pharmacological	on her own	No	No	healthy diet	insomnia	Yes	No
From 20 To less than 22	not working	rural	nuclear	enough basic needs only	12	4	regular	Yes	non-pharmacological	not applicable	No	No	healthy diet	regular	No	No
From 20 To less than 22	not working	rural	nuclear	not enough	13	4	regular	No	not applicable	not applicable	Yes	No	unhealthy diet	regular	No	No
From 20 To less than 22	not working	rural	nuclear	not enough	14	10	not regular	Yes	pharmacological	on her own	No	No	unhealthy diet	insomnia	No	No
From 20 To less than 22	not working	rural	Extended	enough basic needs only	14	5	regular	No	not applicable	on her own	No	No	healthy diet	insomnia	Yes	No
From 20 To less than 22	not working	rural	nuclear	enough and save	12	6	regular	Yes	pharmacological	on her own	Yes	No	healthy diet	regular	No	No
From 20 To less than 22	not working	rural	nuclear	enough basic needs only	14	7	not regular	No	not applicable	not applicable	No	No	healthy diet	regular	Yes	Yes
From 20 To less than 22	not working	rural	nuclear	enough and save	12	5	regular	Yes	non-pharmacological	not applicable	No	Yes	healthy diet	regular	No	No
From 20 To less than 22	not working	rural	nuclear	enough basic needs only	11	6	regular	Yes	pharmacological	on her own	No	No	healthy diet	regular	No	No
From 20 To less than 22	working	urban	nuclear	enough basic needs only	12	6	regular	Yes	pharmacological	on her own	Yes	No	unhealthy diet	insomnia	No	No
Less Than 20	working	rural	Extended	enough basic needs only	15	5	not regular	Yes	pharmacological	on her own	Yes	No	healthy diet	insomnia	No	No
From 20 To less than 22	not working	rural	Extended	enough basic needs only	11	30	regular	No	not applicable	not applicable	No	No	healthy diet	regular	No	No
From 20 To less than 22	not working	rural	Extended	enough and save	12	٧ايام	regular	Yes	pharmacological	on her own	Yes	Yes	healthy diet	regular	No	No
From 20 To less than 22	not working	rural	nuclear	enough and save	١٣ سنة	7ايام	regular	Yes	pharmacological	on her own	Yes	No	healthy diet	insomnia	No	No
Less Than 20	not working	rural	nuclear	enough and save	12	٨ أو ٩	not regular	Yes	non-pharmacological	not applicable	No	No	healthy diet	insomnia	Yes	No
From 20 To less than 22	not working	rural	nuclear	enough basic needs only	12	7	regular	Yes	non-pharmacological	not applicable	No	No	healthy diet	insomnia	No	No
22 Years and more	not working	urban	nuclear	not enough	12	6	not regular	Yes	pharmacological	on her own	Yes	No	unhealthy diet	insomnia	Yes	No
From 20 To less than 22	working	rural	Extended	not enough	10	6	not regular	Yes	pharmacological	on her own	Yes	No	unhealthy diet	insomnia	Yes	No
22 Years and more	working	rural	Extended	not enough	11	7	not regular	Yes	pharmacological	on her own	Yes	No	unhealthy diet	insomnia	Yes	No
22 Years and more	working	rural	nuclear	not enough	12	7	not regular	Yes	non-pharmacological	not applicable	Yes	No	healthy diet	regular	Yes	No
From 20 To less than 22	not working	rural	Extended	enough and save	13	4	regular	Yes	pharmacological	on her own	Yes	Yes	healthy diet	regular	No	No
22 Years and more	not working	rural	nuclear	enough and save	15	4	regular	Yes	pharmacological	on her own	No	No	healthy diet	regular	No	No
From 20 To less than 22	not working	rural	nuclear	enough basic needs only	13 سنه	6 ايام	not regular	Yes	pharmacological	on her own	No	Yes	healthy diet	regular	Yes	No
Less Than 20	not working	urban	nuclear	enough and save	13	6	regular	Yes	pharmacological	on her own	Yes	No	healthy diet	insomnia	No	No
Less Than 20	not working	rural	nuclear	not enough	10	7	not regular	Yes	non-pharmacological	not applicable	Yes	No	unhealthy diet	insomnia	Yes	No
22 Years and more	not working	urban	nuclear	not enough	12	7	not regular	Yes	non-pharmacological	not applicable	Yes	No	unhealthy diet	insomnia	Yes	No
22 Years and more	working	urban	nuclear	not enough	11	7	not regular	Yes	pharmacological	on her own	Yes	No	unhealthy diet	regular	Yes	No
22 Years and more	working	urban	nuclear	not enough	12	6	not regular	Yes	pharmacological	on her own	No	No	unhealthy diet	insomnia	Yes	No
From 20 To less than 22	not working	urban	nuclear	not enough	11	7	not regular	Yes	non-pharmacological	not applicable	No	No	unhealthy diet	insomnia	Yes	No
22 Years and more	working	rural	nuclear	not enough	13	5	not regular	Yes	non-pharmacological	not applicable	Yes	Yes	healthy diet	insomnia	Yes	No
Less Than 20	not working	urban	nuclear	not enough	11	7	not regular	Yes	pharmacological	on her own	No	No	unhealthy diet	insomnia	Yes	No
22 Years and more	working	urban	nuclear	enough and save	13سنة	5 ايام	not regular	No	not applicable	not applicable	No	No	healthy diet	regular	No	Yes
From 20 To less than 22	not working	rural	nuclear	not enough	11	7	not regular	Yes	pharmacological	on her own	Yes	No	unhealthy diet	insomnia	Yes	No
22 Years and more	not working	urban	Extended	not enough	11	6	not regular	Yes	pharmacological	on her own	Yes	No	unhealthy diet	insomnia	Yes	No
22 Years and more	working	rural	Extended	not enough	11	7	not regular	Yes	pharmacological	on her own	Yes	No	unhealthy diet	regular	Yes	No
From 20 To less than 22	not working	urban	nuclear	not enough	11	7	not regular	Yes	pharmacological	on her own	Yes	No	unhealthy diet	regular	Yes	No
Less Than 20	not working	rural	nuclear	not enough	11	7	not regular	Yes	pharmacological	on her own	Yes	No	unhealthy diet	insomnia	Yes	No
22 Years and more	working	urban	Extended	not enough	11	8	not regular	Yes	pharmacological	on her own	Yes	No	unhealthy diet	insomnia	Yes	No
From 20 To less than 22	not working	rural	Extended	enough basic needs only	14	5	regular	Yes	non-pharmacological	not applicable	Yes	No	healthy diet	insomnia	No	No
From 20 To less than 22	not working	rural	Extended	enough basic needs only	14	5	regular	Yes	non-pharmacological	not applicable	Yes	Yes	healthy diet	regular	No	Yes
From 20 To less than 22	not working	urban	nuclear	enough and save	12	5	not regular	Yes	pharmacological	on her own	No	Yes	healthy diet	insomnia	No	No
From 20 To less than 22	not working	rural	Extended	enough and save	13	6	regular	Yes	pharmacological	on her own	No	No	healthy diet	regular	Yes	No
From 20 To less than 22	not working	rural	Extended	enough basic needs only	12	4	regular	Yes	non-pharmacological	not applicable	Yes	Yes	healthy diet	insomnia	Yes	No
From 20 To less than 22	not working	rural	nuclear	enough basic needs only	15	5	regular	No	not applicable	not applicable	Yes	No	healthy diet	regular	No	No
22 Years and more	working	rural	Extended	not enough	13	6	not regular	Yes	pharmacological	on her own	Yes	No	unhealthy diet	regular	Yes	No
From 20 To less than 22	not working	rural	nuclear	enough basic needs only	15	5	regular	Yes	pharmacological	on her own	No	Yes	healthy diet	regular	No	No
22 Years and more	not working	rural	Extended	enough and save	14	4	regular	Yes	pharmacological	on her own	Yes	No	unhealthy diet	insomnia	Yes	No
From 20 To less than 22	not working	rural	Extended	enough basic needs only	11	5	regular	Yes	non-pharmacological	not applicable	No	No	healthy diet	regular	Yes	No
22 Years and more	working	urban	nuclear	not enough	12	7	regular	Yes	pharmacological	on her own	No	No	unhealthy diet	insomnia	Yes	No
22 Years and more	working	urban	nuclear	not enough	13	5	regular	Yes	non-pharmacological	not applicable	Yes	No	unhealthy diet	regular	Yes	No
22 Years and more	working	urban	nuclear	not enough	12	7	regular	Yes	non-pharmacological	not applicable	No	No	unhealthy diet	insomnia	Yes	No
From 20 To less than 22	not working	rural	Extended	enough basic needs only	12	6	regular	No	not applicable	not applicable	No	Yes	healthy diet	insomnia	No	No
22 Years and more	working	urban	nuclear	not enough	12	7	regular	Yes	pharmacological	on her own	Yes	No	unhealthy diet	insomnia	Yes	No
22 Years and more	working	rural	Extended	not enough	11	6	regular	Yes	pharmacological	on her own	Yes	No	healthy diet	insomnia	Yes	No
22 Years and more	working	rural	nuclear	not enough	12	6	not regular	No	non-pharmacological	not applicable	Yes	No	unhealthy diet	regular	Yes	No
22 Years and more	not working	urban	nuclear	not enough	12	7	regular	Yes	pharmacological	on her own	Yes	Yes	healthy diet	regular	Yes	No
22 Years and more	not working	urban	nuclear	not enough	12	7	not regular	Yes	pharmacological	on her own	Yes	No	healthy diet	regular	Yes	No
22 Years and more	working	rural	Extended	not enough	10	7	not regular	Yes	non-pharmacological	not applicable	Yes	No	unhealthy diet	regular	Yes	No
From 20 To less than 22	not working	urban	nuclear	not enough	12	7	not regular	Yes	pharmacological	on her own	Yes	No	unhealthy diet	insomnia	Yes	No
22 Years and more	not working	urban	nuclear	not enough	11	7	not regular	Yes	pharmacological	on her own	Yes	No	unhealthy diet	insomnia	Yes	No
22 Years and more	working	urban	nuclear	not enough	11	7	regular	Yes	pharmacological	on her own	Yes	No	unhealthy diet	insomnia	Yes	No
22 Years and more	not working	urban	nuclear	not enough	11	7	regular	Yes	pharmacological	on her own	Yes	No	unhealthy diet	insomnia	Yes	No
22 Years and more	not working	urban	nuclear	not enough	11	7	not regular	Yes	pharmacological	on her own	Yes	Yes	unhealthy diet	regular	Yes	No
From 20 To less than 22	not working	urban	nuclear	not enough	11	6	not regular	Yes	pharmacological	on her own	Yes	No	healthy diet	insomnia	Yes	Yes
22 Years and more	working	rural	nuclear	not enough	10	7	regular	Yes	pharmacological	on her own	Yes	Yes	healthy diet	regular	Yes	No
22 Years and more	working	urban	nuclear	not enough	12	6	not regular	Yes	pharmacological	on her own	Yes	No	unhealthy diet	insomnia	No	No
22 Years and more	working	urban	nuclear	not enough	11	7	regular	Yes	pharmacological	on her own	Yes	No	unhealthy diet	insomnia	Yes	No
From 20 To less than 22	working	urban	nuclear	not enough	14	7	not regular	Yes	pharmacological	on her own	Yes	No	healthy diet	regular	Yes	No
22 Years and more	working	rural	Extended	not enough	11	7	regular	Yes	pharmacological	on her own	Yes	No	unhealthy diet	insomnia	Yes	Yes
Less Than 20	not working	rural	Extended	enough basic needs only	12	5	regular	No	not applicable	not applicable	No	No	healthy diet	regular	No	No
From 20 To less than 22	working	urban	nuclear	not enough	11	7	regular	Yes	pharmacological	on her own	Yes	No	healthy diet	regular	Yes	No
22 Years and more	not working	urban	nuclear	not enough	11	6	regular	Yes	pharmacological	on her own	Yes	No	unhealthy diet	regular	Yes	Yes
From 20 To less than 22	not working	rural	Extended	enough basic needs only	11	5	not regular	No	not applicable	not applicable	No	No	unhealthy diet	insomnia	No	No
Less Than 20	not working	urban	nuclear	enough and save	10	7	not regular	No	not applicable	not applicable	No	No	unhealthy diet	insomnia	No	No
From 20 To less than 22	working	rural	Extended	enough and save	عند سن 12	4ايام	not regular	Yes	not applicable	not applicable	No	No	healthy diet	regular	No	No
From 20 To less than 22	working	rural	nuclear	not enough	13	6	regular	Yes	pharmacological	on her own	No	No	unhealthy diet	insomnia	Yes	No
22 Years and more	not working	urban	nuclear	not enough	11	7	regular	Yes	pharmacological	on her own	Yes	No	unhealthy diet	insomnia	Yes	Yes
From 20 To less than 22	working	rural	nuclear	enough basic needs only	12	7	regular	Yes	pharmacological	on her own	Yes	No	healthy diet	insomnia	Yes	No
22 Years and more	working	rural	Extended	not enough	13	7	regular	Yes	pharmacological	on her own	Yes	No	healthy diet	regular	Yes	No
From 20 To less than 22	working	urban	nuclear	not enough	11	7	regular	Yes	non-pharmacological	not applicable	Yes	No	healthy diet	regular	Yes	No
From 20 To less than 22	working	rural	nuclear	not enough	12	7	regular	Yes	pharmacological	on her own	Yes	No	unhealthy diet	regular	Yes	No
22 Years and more	working	urban	nuclear	not enough	13	7	regular	Yes	pharmacological	on her own	Yes	No	unhealthy diet	insomnia	Yes	No
From 20 To less than 22	working	urban	nuclear	enough basic needs only	10	7	regular	Yes	non-pharmacological	not applicable	Yes	No	healthy diet	insomnia	Yes	No
22 Years and more	working	urban	nuclear	enough basic needs only	12	7	regular	Yes	pharmacological	on her own	No	No	unhealthy diet	regular	Yes	No
22 Years and more	working	urban	nuclear	enough basic needs only	12	6	regular	Yes	non-pharmacological	not applicable	Yes	No	unhealthy diet	insomnia	Yes	No
From 20 To less than 22	working	urban	nuclear	enough basic needs only	11	6	regular	Yes	non-pharmacological	not applicable	Yes	No	unhealthy diet	regular	Yes	No
From 20 To less than 22	not working	urban	nuclear	not enough	10	6	regular	Yes	pharmacological	on her own	Yes	No	unhealthy diet	insomnia	Yes	No
22 Years and more	not working	rural	nuclear	enough basic needs only	11	7	regular	Yes	pharmacological	on her own	Yes	No	unhealthy diet	insomnia	Yes	No
22 Years and more	working	rural	nuclear	not enough	12	7	regular	No	not applicable	not applicable	No	No	unhealthy diet	insomnia	Yes	No
22 Years and more	not working	urban	nuclear	enough basic needs only	14	5	regular	No	not applicable	not applicable	No	No	unhealthy diet	insomnia	Yes	No
From 20 To less than 22	working	urban	nuclear	enough basic needs only	12	7	regular	Yes	pharmacological	on her own	Yes	No	unhealthy diet	insomnia	Yes	No
22 Years and more	working	urban	nuclear	enough basic needs only	12	6	regular	Yes	pharmacological	on her own	No	No	unhealthy diet	insomnia	Yes	No
22 Years and more	working	rural	Extended	enough basic needs only	11	7	regular	Yes	non-pharmacological	not applicable	No	No	unhealthy diet	insomnia	Yes	No
From 20 To less than 22	working	urban	nuclear	enough basic needs only	12	7	regular	Yes	pharmacological	on her own	Yes	No	unhealthy diet	insomnia	Yes	No
From 20 To less than 22	working	urban	nuclear	enough basic needs only	13	5	regular	Yes	non-pharmacological	not applicable	No	No	unhealthy diet	insomnia	Yes	No
22 Years and more	working	rural	Extended	enough basic needs only	12	7	regular	Yes	pharmacological	on her own	No	Yes	healthy diet	regular	Yes	No
22 Years and more	working	urban	nuclear	enough basic needs only	13	7	regular	Yes	pharmacological	on her own	No	No	unhealthy diet	insomnia	Yes	No
From 20 To less than 22	working	urban	nuclear	enough basic needs only	12	7	regular	Yes	non-pharmacological	not applicable	No	No	unhealthy diet	insomnia	Yes	No
From 20 To less than 22	not working	rural	nuclear	enough basic needs only	10	7	regular	Yes	pharmacological	on her own	No	No	unhealthy diet	regular	Yes	No
From 20 To less than 22	working	rural	Extended	enough basic needs only	13	6	not regular	Yes	non-pharmacological	not applicable	No	No	unhealthy diet	insomnia	Yes	No
From 20 To less than 22	not working	urban	nuclear	not enough	11	6	regular	No	not applicable	not applicable	No	No	unhealthy diet	insomnia	Yes	No
From 20 To less than 22	not working	urban	nuclear	enough basic needs only	12	7	not regular	Yes	non-pharmacological	not applicable	Yes	Yes	unhealthy diet	insomnia	Yes	No
22 Years and more	not working	urban	nuclear	enough basic needs only	12	7	not regular	No	not applicable	not applicable	No	No	unhealthy diet	insomnia	Yes	No
From 20 To less than 22	not working	urban	nuclear	enough basic needs only	11	7	not regular	Yes	pharmacological	as doctor order	Yes	No	healthy diet	insomnia	Yes	No
From 20 To less than 22	not working	urban	nuclear	enough basic needs only	11	7	not regular	Yes	pharmacological	on her own	Yes	No	unhealthy diet	insomnia	Yes	No
From 20 To less than 22	not working	urban	nuclear	enough basic needs only	12	6	not regular	Yes	pharmacological	on her own	No	No	unhealthy diet	insomnia	Yes	No
From 20 To less than 22	not working	urban	Extended	enough basic needs only	13	5	regular	Yes	pharmacological	on her own	No	Yes	healthy diet	insomnia	No	No
From 20 To less than 22	not working	urban	nuclear	enough basic needs only	11	7	not regular	Yes	pharmacological	on her own	No	No	unhealthy diet	insomnia	Yes	No
From 20 To less than 22	not working	rural	Extended	enough and save	13	اربعة	regular	No	not applicable	not applicable	No	Yes	healthy diet	regular	No	Yes
22 Years and more	not working	urban	nuclear	enough basic needs only	10	6	not regular	Yes	non-pharmacological	not applicable	No	No	unhealthy diet	insomnia	Yes	No
22 Years and more	not working	urban	nuclear	enough basic needs only	12	7	regular	Yes	non-pharmacological	not applicable	No	Yes	unhealthy diet	regular	Yes	No
From 20 To less than 22	working	urban	nuclear	enough basic needs only	13	5	regular	No	not applicable	not applicable	No	No	unhealthy diet	insomnia	Yes	No
From 20 To less than 22	not working	rural	Extended	enough and save	14	6	not regular	Yes	pharmacological	on her own	Yes	No	unhealthy diet	insomnia	Yes	No
From 20 To less than 22	working	urban	nuclear	enough basic needs only	11	6	not regular	No	pharmacological	on her own	Yes	No	unhealthy diet	insomnia	Yes	No
From 20 To less than 22	not working	urban	Extended	enough basic needs only	12	6	not regular	Yes	non-pharmacological	not applicable	No	No	unhealthy diet	insomnia	Yes	Yes
From 20 To less than 22	not working	urban	nuclear	enough basic needs only	11	6	not regular	No	not applicable	not applicable	No	No	unhealthy diet	insomnia	Yes	No
From 20 To less than 22	not working	rural	nuclear	enough basic needs only	12	5	regular	Yes	pharmacological	on her own	Yes	No	unhealthy diet	insomnia	Yes	No
From 20 To less than 22	not working	urban	nuclear	enough basic needs only	13	6	not regular	Yes	pharmacological	on her own	No	No	unhealthy diet	insomnia	Yes	No
From 20 To less than 22	not working	rural	Extended	enough basic needs only	12	7	regular	Yes	pharmacological	on her own	No	No	unhealthy diet	insomnia	Yes	No
Less Than 20	not working	urban	nuclear	enough basic needs only	10	6	regular	Yes	non-pharmacological	not applicable	No	No	unhealthy diet	insomnia	Yes	No
From 20 To less than 22	working	rural	nuclear	enough basic needs only	12	6	regular	Yes	pharmacological	on her own	Yes	No	unhealthy diet	insomnia	Yes	No
22 Years and more	working	rural	nuclear	enough basic needs only	13	7	not regular	Yes	pharmacological	on her own	Yes	Yes	healthy diet	regular	Yes	No
From 20 To less than 22	not working	urban	Extended	enough basic needs only	13	6	not regular	Yes	pharmacological	on her own	Yes	No	unhealthy diet	insomnia	Yes	No
From 20 To less than 22	not working	urban	nuclear	enough basic needs only	12	7	regular	Yes	non-pharmacological	not applicable	Yes	No	unhealthy diet	regular	Yes	No
22 Years and more	working	rural	Extended	enough basic needs only	11	6	regular	Yes	pharmacological	on her own	No	No	healthy diet	regular	Yes	No
22 Years and more	not working	urban	nuclear	enough basic needs only	13	7	regular	Yes	pharmacological	on her own	No	No	unhealthy diet	insomnia	Yes	No
From 20 To less than 22	not working	rural	Extended	enough basic needs only	14	7	not regular	Yes	pharmacological	on her own	No	No	unhealthy diet	regular	Yes	No
From 20 To less than 22	working	urban	nuclear	enough basic needs only	12	6	not regular	Yes	pharmacological	on her own	No	No	unhealthy diet	insomnia	Yes	No
22 Years and more	working	rural	nuclear	enough basic needs only	13	7	not regular	Yes	pharmacological	on her own	Yes	No	unhealthy diet	regular	Yes	No
22 Years and more	not working	urban	nuclear	not enough	12	7	regular	Yes	non-pharmacological	not applicable	No	No	unhealthy diet	insomnia	Yes	No
From 20 To less than 22	not working	urban	nuclear	enough basic needs only	13	7	not regular	Yes	non-pharmacological	not applicable	No	No	unhealthy diet	insomnia	Yes	No
22 Years and more	not working	rural	Extended	enough and save	14	6	regular	No	not applicable	not applicable	No	Yes	healthy diet	regular	No	No
From 20 To less than 22	not working	rural	nuclear	enough basic needs only	14	5	regular	Yes	pharmacological	on her own	Yes	No	healthy diet	regular	No	No
From 20 To less than 22	not working	rural	Extended	enough basic needs only	13	8	regular	No	not applicable	not applicable	No	No	unhealthy diet	regular	No	No
22 Years and more	working	urban	nuclear	enough basic needs only	12	7	not regular	Yes	non-pharmacological	not applicable	No	No	unhealthy diet	regular	Yes	No
22 Years and more	working	urban	nuclear	enough basic needs only	13	7	not regular	Yes	non-pharmacological	not applicable	No	No	unhealthy diet	regular	Yes	No
From 20 To less than 22	not working	urban	nuclear	enough basic needs only	11	5	not regular	Yes	non-pharmacological	not applicable	No	No	unhealthy diet	insomnia	Yes	No
From 20 To less than 22	not working	rural	nuclear	enough basic needs only	12	5	regular	No	not applicable	not applicable	Yes	No	healthy diet	regular	No	No
From 20 To less than 22	not working	rural	Extended	enough and save	14	7	regular	No	non-pharmacological	not applicable	Yes	No	healthy diet	regular	No	No
From 20 To less than 22	working	rural	Extended	enough and save	15سنه	3ايام	regular	No	not applicable	not applicable	No	No	healthy diet	regular	Yes	No
22 Years and more	not working	urban	nuclear	enough and save	11 سنة	4 ايام	regular	No	not applicable	not applicable	No	No	unhealthy diet	regular	Yes	No
22 Years and more	not working	rural	Extended	enough basic needs only	14	4	regular	Yes	pharmacological	on her own	Yes	No	healthy diet	regular	No	No
Less Than 20	not working	rural	nuclear	enough basic needs only	13	6	regular	No	not applicable	not applicable	Yes	No	healthy diet	regular	Yes	No
Less Than 20	not working	rural	Extended	enough basic needs only	11	4	not regular	Yes	pharmacological	on her own	No	No	healthy diet	insomnia	Yes	No
From 20 To less than 22	not working	rural	Extended	enough and save	١٤سنه	من سته لسبع ايام	not regular	Yes	pharmacological	as doctor order	Yes	No	healthy diet	insomnia	No	No
22 Years and more	not working	rural	Extended	enough basic needs only	١٢.٥	٦ ايام	not regular	Yes	pharmacological	as doctor order	No	No	healthy diet	regular	No	No
From 20 To less than 22	not working	urban	nuclear	enough basic needs only	12	6	regular	Yes	pharmacological	on her own	No	No	unhealthy diet	insomnia	Yes	No
22 Years and more	working	urban	Extended	enough basic needs only	12	6	not regular	No	not applicable	not applicable	No	No	healthy diet	regular	Yes	No
From 20 To less than 22	not working	urban	nuclear	enough basic needs only	14	6	regular	Yes	non-pharmacological	not applicable	No	No	unhealthy diet	regular	Yes	No
Less Than 20	not working	urban	nuclear	enough basic needs only	14	6	not regular	Yes	non-pharmacological	not applicable	No	No	unhealthy diet	insomnia	Yes	No
22 Years and more	not working	rural	nuclear	enough basic needs only	13	6	regular	Yes	pharmacological	on her own	Yes	No	unhealthy diet	insomnia	Yes	No
22 Years and more	not working	urban	nuclear	enough basic needs only	12	6	regular	No	not applicable	on her own	No	No	unhealthy diet	insomnia	Yes	No
22 Years and more	working	urban	nuclear	enough basic needs only	13	7	not regular	Yes	pharmacological	on her own	No	No	unhealthy diet	regular	Yes	No
From 20 To less than 22	not working	urban	nuclear	enough basic needs only	12	6	not regular	No	not applicable	not applicable	No	No	unhealthy diet	insomnia	Yes	No
From 20 To less than 22	working	urban	nuclear	enough basic needs only	12	6	not regular	Yes	non-pharmacological	not applicable	No	No	unhealthy diet	insomnia	Yes	No
Less Than 20	not working	urban	nuclear	enough basic needs only	13	6	regular	Yes	pharmacological	on her own	Yes	Yes	healthy diet	regular	No	No
Less Than 20	not working	rural	Extended	not enough	14سنه	5	regular	Yes	pharmacological	on her own	Yes	No	healthy diet	regular	Yes	No
Less Than 20	not working	rural	Extended	enough and save	15	5_6	not regular	Yes	non-pharmacological	on her own	No	No	healthy diet	regular	No	No
Less Than 20	not working	rural	Extended	enough basic needs only	14	7	not regular	Yes	pharmacological	on her own	No	No	healthy diet	regular	No	No
22 Years and more	working	urban	nuclear	not enough	13	5	not regular	No	not applicable	not applicable	No	No	unhealthy diet	insomnia	Yes	No
Less Than 20	not working	urban	Extended	enough basic needs only	11	6	regular	No	not applicable	not applicable	No	No	unhealthy diet	regular	No	No
Less Than 20	not working	rural	Extended	enough and save	١٢سنه	٤ايام	regular	Yes	non-pharmacological	not applicable	No	No	healthy diet	regular	No	No
22 Years and more	working	urban	Extended	not enough	11	6	not regular	Yes	pharmacological	on her own	Yes	No	unhealthy diet	regular	Yes	No
From 20 To less than 22	not working	rural	nuclear	enough basic needs only	14	3	regular	Yes	pharmacological	on her own	Yes	No	unhealthy diet	insomnia	No	No
Less Than 20	not working	urban	Extended	enough basic needs only	13	5	not regular	Yes	pharmacological	on her own	Yes	No	healthy diet	regular	No	No
Less Than 20	not working	urban	Extended	enough and save	14	7	not regular	Yes	non-pharmacological	not applicable	No	Yes	healthy diet	insomnia	No	Yes
Less Than 20	not working	rural	Extended	enough basic needs only	11	5	regular	No	not applicable	not applicable	Yes	Yes	healthy diet	regular	Yes	No
Less Than 20	not working	rural	nuclear	not enough	13سنه	5ايام	regular	Yes	pharmacological	on her own	Yes	No	healthy diet	regular	Yes	No
Less Than 20	not working	rural	nuclear	enough and save	13	5	regular	Yes	pharmacological	on her own	Yes	No	healthy diet	regular	Yes	No
Less Than 20	not working	rural	Extended	enough and save	14	4	regular	No	not applicable	not applicable	No	No	healthy diet	regular	No	No
Less Than 20	not working	urban	nuclear	enough basic needs only	12	٥ او ٦	not regular	Yes	pharmacological	on her own	Yes	No	healthy diet	insomnia	No	No
From 20 To less than 22	not working	urban	nuclear	enough basic needs only	١١ سنة	٧ او ٨ ايام	not regular	Yes	pharmacological	on her own	Yes	No	healthy diet	regular	Yes	No
22 Years and more	not working	rural	Extended	enough and save	9سنوات	من سته لسبعه	not regular	Yes	pharmacological	on her own	Yes	Yes	healthy diet	insomnia	No	No
Less Than 20	not working	rural	Extended	enough basic needs only	13 year	7days	not regular	No	not applicable	as doctor order	No	Yes	healthy diet	regular	No	No
From 20 To less than 22	not working	rural	Extended	enough basic needs only	14	6	not regular	Yes	pharmacological	on her own	Yes	Yes	healthy diet	regular	No	No
Less Than 20	not working	urban	nuclear	enough and save	13	4_5	regular	Yes	pharmacological	on her own	Yes	No	healthy diet	regular	No	No
22 Years and more	not working	urban	Extended	enough basic needs only	15	4	not regular	Yes	pharmacological	on her own	No	Yes	healthy diet	regular	No	No
22 Years and more	not working	urban	nuclear	enough basic needs only	كنت فى اولى اعدادى	3أيام	regular	No	not applicable	not applicable	Yes	No	healthy diet	regular	No	No
22 Years and more	not working	urban	nuclear	enough basic needs only	12	5	regular	No	not applicable	not applicable	Yes	No	healthy diet	regular	No	No
From 20 To less than 22	not working	rural	Extended	enough basic needs only	١١ سنة	5ايام	regular	Yes	pharmacological	on her own	Yes	No	healthy diet	regular	No	No
Less Than 20	not working	urban	nuclear	enough basic needs only	11	٦ أيام	regular	Yes	pharmacological	on her own	Yes	Yes	unhealthy diet	regular	No	No
22 Years and more	working	urban	nuclear	not enough	13	7	not regular	Yes	pharmacological	on her own	No	No	unhealthy diet	regular	Yes	No
Less Than 20	not working	rural	Extended	enough basic needs only	12	5	regular	Yes	pharmacological	on her own	Yes	No	unhealthy diet	insomnia	No	No
Less Than 20	not working	rural	nuclear	enough and save	11	5	regular	Yes	not applicable	not applicable	No	No	healthy diet	regular	Yes	No
From 20 To less than 22	not working	rural	nuclear	enough basic needs only	13	4	regular	Yes	pharmacological	on her own	Yes	Yes	unhealthy diet	regular	Yes	No
22 Years and more	working	urban	nuclear	not enough	12	7	not regular	Yes	pharmacological	on her own	Yes	No	unhealthy diet	insomnia	Yes	No
From 20 To less than 22	not working	urban	nuclear	not enough	11	6	not regular	Yes	pharmacological	on her own	Yes	No	unhealthy diet	regular	Yes	No
Less Than 20	not working	rural	nuclear	enough and save	13	من ٥ ل ٧	regular	Yes	pharmacological	on her own	No	No	unhealthy diet	insomnia	No	No
Less Than 20	working	urban	nuclear	not enough	13	7	regular	Yes	pharmacological	on her own	Yes	No	unhealthy diet	regular	Yes	No
Less Than 20	not working	rural	Extended	enough and save	14	5	regular	Yes	pharmacological	on her own	Yes	No	healthy diet	insomnia	No	No
From 20 To less than 22	not working	rural	Extended	enough basic needs only	13	8	not regular	Yes	pharmacological	on her own	No	No	unhealthy diet	regular	Yes	No
22 Years and more	not working	rural	Extended	enough basic needs only	12	5	regular	Yes	pharmacological	on her own	Yes	No	healthy diet	insomnia	Yes	No
From 20 To less than 22	not working	rural	nuclear	enough basic needs only	13	7	not regular	Yes	pharmacological	on her own	Yes	No	unhealthy diet	regular	Yes	No
Less Than 20	not working	rural	Extended	enough basic needs only	11	7	regular	Yes	pharmacological	on her own	Yes	No	healthy diet	regular	Yes	No
22 Years and more	working	urban	nuclear	not enough	11	7	not regular	Yes	non-pharmacological	not applicable	Yes	No	healthy diet	insomnia	Yes	No
Less Than 20	not working	urban	nuclear	enough and save	12	من ٥ ل ٦ ايام	not regular	Yes	pharmacological	on her own	No	No	unhealthy diet	insomnia	No	No
Less Than 20	not working	rural	nuclear	enough basic needs only	12	5	regular	Yes	non-pharmacological	not applicable	Yes	No	healthy diet	insomnia	Yes	No
22 Years and more	working	urban	nuclear	enough basic needs only	14	6	not regular	Yes	pharmacological	on her own	Yes	No	unhealthy diet	regular	Yes	No
From 20 To less than 22	working	urban	nuclear	enough basic needs only	12	7	not regular	Yes	non-pharmacological	not applicable	No	No	healthy diet	regular	Yes	No
From 20 To less than 22	not working	urban	nuclear	enough basic needs only	12	6	regular	Yes	pharmacological	on her own	Yes	No	healthy diet	regular	No	No
Less Than 20	not working	rural	nuclear	enough basic needs only	13	5	not regular	Yes	non-pharmacological	not applicable	No	No	healthy diet	regular	Yes	No
Less Than 20	not working	rural	Extended	enough basic needs only	14 سنه	7 أيام	not regular	No	not applicable	not applicable	Yes	No	unhealthy diet	insomnia	No	No
From 20 To less than 22	not working	urban	Extended	enough basic needs only	12	6	not regular	Yes	non-pharmacological	not applicable	Yes	Yes	healthy diet	regular	Yes	No
22 Years and more	not working	urban	nuclear	enough basic needs only	14	7	not regular	Yes	non-pharmacological	not applicable	No	Yes	healthy diet	regular	No	No
22 Years and more	working	urban	nuclear	enough basic needs only	12	7	not regular	Yes	pharmacological	on her own	Yes	No	unhealthy diet	insomnia	Yes	No
From 20 To less than 22	not working	rural	Extended	enough basic needs only	13	9	not regular	Yes	pharmacological	on her own	No	No	healthy diet	insomnia	No	No
Less Than 20	not working	rural	Extended	enough basic needs only	13	6	regular	Yes	pharmacological	on her own	Yes	No	healthy diet	insomnia	No	No
Less Than 20	working	rural	Extended	enough and save	14	4	regular	No	not applicable	not applicable	No	No	healthy diet	regular	Yes	No
Less Than 20	working	urban	Extended	enough and save	13	8	not regular	Yes	pharmacological	as doctor order	Yes	No	healthy diet	insomnia	No	No
Less Than 20	not working	rural	Extended	enough basic needs only	12	٧ ايام	regular	Yes	pharmacological	on her own	Yes	No	healthy diet	regular	No	No
22 Years and more	working	urban	nuclear	enough basic needs only	13	7	not regular	Yes	pharmacological	as doctor order	Yes	Yes	healthy diet	regular	Yes	No
Less Than 20	working	rural	nuclear	enough and save	11	6	regular	No	not applicable	not applicable	No	No	healthy diet	regular	No	No
From 20 To less than 22	not working	urban	Extended	enough and save	15	6	regular	Yes	pharmacological	on her own	No	Yes	healthy diet	regular	Yes	No
From 20 To less than 22	not working	rural	nuclear	enough and save	13	5	regular	No	not applicable	not applicable	No	No	healthy diet	regular	No	No
22 Years and more	not working	rural	Extended	enough basic needs only	14	5	regular	No	not applicable	not applicable	Yes	No	healthy diet	regular	Yes	No
22 Years and more	working	urban	nuclear	not enough	12	7	not regular	Yes	pharmacological	on her own	Yes	No	unhealthy diet	insomnia	Yes	No
22 Years and more	working	urban	Extended	enough basic needs only	13	4	regular	No	not applicable	not applicable	No	No	healthy diet	insomnia	No	No
Less Than 20	not working	rural	nuclear	enough basic needs only	13	5ايام	regular	No	not applicable	not applicable	No	No	unhealthy diet	insomnia	Yes	No
22 Years and more	working	urban	nuclear	enough basic needs only	14	7	regular	Yes	pharmacological	on her own	Yes	No	healthy diet	insomnia	Yes	No
Less Than 20	not working	rural	Extended	enough and save	14	5	regular	No	not applicable	not applicable	Yes	No	healthy diet	regular	No	No
22 Years and more	working	urban	nuclear	enough basic needs only	13	7	regular	Yes	pharmacological	on her own	Yes	No	unhealthy diet	regular	Yes	No
22 Years and more	working	urban	nuclear	not enough	14	7	regular	Yes	pharmacological	as doctor order	Yes	Yes	healthy diet	regular	Yes	No
Less Than 20	not working	rural	nuclear	enough basic needs only	15	5	regular	No	not applicable	not applicable	No	Yes	healthy diet	regular	No	No
From 20 To less than 22	working	rural	nuclear	enough basic needs only	11	7	regular	Yes	non-pharmacological	not applicable	No	Yes	healthy diet	regular	Yes	No
Less Than 20	not working	rural	Extended	enough basic needs only	15	5	regular	Yes	pharmacological	on her own	Yes	Yes	healthy diet	regular	Yes	No
From 20 To less than 22	not working	rural	Extended	enough basic needs only	١٢سنه	5	regular	Yes	pharmacological	on her own	Yes	No	healthy diet	regular	Yes	No
22 Years and more	working	rural	nuclear	enough basic needs only	15	7	not regular	Yes	pharmacological	on her own	Yes	Yes	healthy diet	regular	Yes	No
Less Than 20	not working	urban	nuclear	enough basic needs only	11	7	not regular	Yes	pharmacological	on her own	Yes	No	unhealthy diet	regular	No	No
Less Than 20	not working	rural	nuclear	not enough	12	6	not regular	Yes	pharmacological	on her own	Yes	No	healthy diet	regular	Yes	No
From 20 To less than 22	not working	urban	nuclear	not enough	14	6	not regular	Yes	non-pharmacological	not applicable	No	No	unhealthy diet	regular	Yes	No
Less Than 20	not working	urban	nuclear	enough basic needs only	11	6	not regular	Yes	non-pharmacological	not applicable	Yes	No	unhealthy diet	regular	Yes	No
From 20 To less than 22	working	rural	Extended	enough basic needs only	14	3	regular	Yes	pharmacological	on her own	No	Yes	healthy diet	regular	No	No
Less Than 20	not working	urban	nuclear	not enough	14	7	not regular	Yes	non-pharmacological	not applicable	Yes	Yes	healthy diet	regular	Yes	No
22 Years and more	working	urban	nuclear	enough basic needs only	11	6	not regular	Yes	pharmacological	on her own	No	No	healthy diet	regular	Yes	No
22 Years and more	not working	urban	nuclear	not enough	14	5	not regular	Yes	pharmacological	on her own	No	No	unhealthy diet	regular	Yes	No
22 Years and more	working	urban	nuclear	not enough	15	7	regular	Yes	pharmacological	on her own	Yes	No	unhealthy diet	insomnia	Yes	No
22 Years and more	not working	urban	nuclear	enough basic needs only	14	7	regular	Yes	pharmacological	on her own	No	No	unhealthy diet	regular	Yes	No
22 Years and more	working	rural	nuclear	not enough	13	6	not regular	Yes	non-pharmacological	not applicable	No	No	healthy diet	insomnia	Yes	No
From 20 To less than 22	not working	urban	nuclear	not enough	15	6	not regular	Yes	non-pharmacological	not applicable	No	No	unhealthy diet	regular	Yes	No
From 20 To less than 22	not working	urban	nuclear	not enough	13	6	not regular	Yes	non-pharmacological	not applicable	No	No	unhealthy diet	insomnia	Yes	No
From 20 To less than 22	not working	urban	nuclear	not enough	14	7	not regular	No	not applicable	not applicable	No	No	unhealthy diet	regular	Yes	No
From 20 To less than 22	not working	urban	nuclear	not enough	12	6	not regular	Yes	non-pharmacological	not applicable	No	No	unhealthy diet	insomnia	Yes	No
From 20 To less than 22	not working	urban	nuclear	not enough	13	6	not regular	No	not applicable	not applicable	No	No	unhealthy diet	insomnia	Yes	No
Less Than 20	not working	rural	nuclear	enough basic needs only	14	ممكن 7	not regular	Yes	pharmacological	on her own	No	No	unhealthy diet	insomnia	Yes	No
Less Than 20	working	rural	Extended	enough basic needs only	13	7	regular	Yes	pharmacological	on her own	No	No	healthy diet	regular	No	No
Less Than 20	not working	rural	nuclear	enough and save	12	5	regular	Yes	pharmacological	on her own	Yes	No	healthy diet	insomnia	Yes	No
From 20 To less than 22	not working	urban	nuclear	not enough	15	7	not regular	Yes	pharmacological	as doctor order	No	No	healthy diet	regular	Yes	No
Less Than 20	not working	rural	nuclear	enough basic needs only	تقريبا 14	4: 5	not regular	Yes	pharmacological	on her own	Yes	No	healthy diet	insomnia	No	No
Less Than 20	not working	urban	nuclear	not enough	14	7	not regular	Yes	non-pharmacological	not applicable	Yes	No	unhealthy diet	insomnia	Yes	No
Less Than 20	not working	rural	nuclear	enough basic needs only	11	9	regular	No	not applicable	not applicable	No	No	healthy diet	insomnia	Yes	No
Less Than 20	not working	urban	nuclear	not enough	14	7	not regular	Yes	non-pharmacological	not applicable	No	No	unhealthy diet	insomnia	Yes	No
Less Than 20	not working	rural	nuclear	enough and save	13	4	regular	Yes	pharmacological	on her own	No	No	unhealthy diet	insomnia	No	No
Less Than 20	not working	urban	nuclear	not enough	14	7	not regular	Yes	pharmacological	on her own	Yes	No	healthy diet	regular	Yes	No
From 20 To less than 22	not working	urban	nuclear	not enough	13	6	regular	Yes	non-pharmacological	not applicable	No	No	healthy diet	regular	Yes	No
From 20 To less than 22	not working	urban	nuclear	not enough	13	7	not regular	Yes	non-pharmacological	not applicable	No	No	unhealthy diet	insomnia	Yes	No
From 20 To less than 22	not working	urban	nuclear	not enough	14	7	not regular	Yes	pharmacological	as doctor order	Yes	No	healthy diet	regular	Yes	No
From 20 To less than 22	not working	urban	nuclear	not enough	13	7	not regular	Yes	non-pharmacological	not applicable	No	No	unhealthy diet	insomnia	Yes	No
Less Than 20	not working	urban	nuclear	enough basic needs only	14	4	not regular	No	not applicable	not applicable	No	No	healthy diet	insomnia	No	No
22 Years and more	working	urban	nuclear	not enough	15	7	regular	No	not applicable	not applicable	No	No	unhealthy diet	insomnia	Yes	No
Less Than 20	not working	urban	nuclear	enough basic needs only	13	7	not regular	Yes	pharmacological	on her own	Yes	No	unhealthy diet	insomnia	Yes	No
22 Years and more	not working	urban	nuclear	enough basic needs only	12 ونص	7	regular	No	not applicable	not applicable	Yes	No	healthy diet	regular	Yes	No
Less Than 20	not working	urban	Extended	enough basic needs only	14	6	regular	Yes	pharmacological	on her own	Yes	No	unhealthy diet	insomnia	No	No
From 20 To less than 22	not working	rural	Extended	enough basic needs only	يعني ع 15 ع ما اتذكر تقريبا	من 5ل6 ايام بس متقاطعه ممكن	not regular	Yes	non-pharmacological	not applicable	Yes	No	healthy diet	insomnia	No	No
22 Years and more	working	urban	nuclear	not enough	14	6	regular	Yes	pharmacological	on her own	Yes	No	unhealthy diet	regular	Yes	No
Less Than 20	not working	urban	nuclear	not enough	15	7	regular	Yes	non-pharmacological	not applicable	Yes	No	unhealthy diet	insomnia	Yes	No
22 Years and more	not working	urban	nuclear	enough basic needs only	14	6	regular	Yes	non-pharmacological	not applicable	Yes	No	unhealthy diet	regular	Yes	No
From 20 To less than 22	not working	urban	nuclear	enough basic needs only	13	7	not regular	Yes	non-pharmacological	not applicable	No	No	unhealthy diet	insomnia	Yes	No
Less Than 20	not working	urban	nuclear	enough basic needs only	14	6	not regular	Yes	pharmacological	on her own	No	No	unhealthy diet	insomnia	Yes	No
From 20 To less than 22	not working	urban	nuclear	enough basic needs only	11	6	not regular	Yes	pharmacological	on her own	No	No	unhealthy diet	insomnia	Yes	No
22 Years and more	not working	urban	nuclear	enough basic needs only	14	7	not regular	No	not applicable	not applicable	No	No	healthy diet	regular	Yes	No
From 20 To less than 22	not working	urban	nuclear	enough basic needs only	12	6	not regular	Yes	pharmacological	on her own	No	No	unhealthy diet	insomnia	Yes	No
Less Than 20	not working	rural	nuclear	not enough	12	6	not regular	Yes	non-pharmacological	not applicable	No	No	healthy diet	regular	Yes	No
22 Years and more	not working	urban	nuclear	not enough	12	6	not regular	Yes	pharmacological	on her own	No	No	unhealthy diet	insomnia	Yes	No
Less Than 20	not working	urban	Extended	enough and save	14	6	regular	Yes	pharmacological	on her own	Yes	No	healthy diet	regular	No	No
Less Than 20	working	rural	Extended	not enough	14	5	not regular	Yes	pharmacological	on her own	Yes	No	healthy diet	insomnia	Yes	No
Less Than 20	not working	urban	Extended	enough basic needs only	15	3ل5	regular	No	not applicable	not applicable	No	No	healthy diet	insomnia	Yes	No
From 20 To less than 22	not working	urban	nuclear	enough basic needs only	12	5	regular	Yes	pharmacological	on her own	No	Yes	healthy diet	insomnia	Yes	No
Less Than 20	not working	rural	nuclear	enough and save	13	5	regular	Yes	pharmacological	on her own	No	No	healthy diet	regular	No	No
22 Years and more	not working	urban	nuclear	not enough	13	6	regular	Yes	non-pharmacological	not applicable	No	No	unhealthy diet	insomnia	Yes	No
Less Than 20	not working	urban	nuclear	enough basic needs only	12	6	not regular	Yes	pharmacological	on her own	No	No	unhealthy diet	insomnia	No	No
From 20 To less than 22	not working	urban	nuclear	enough basic needs only	13	7	not regular	Yes	pharmacological	on her own	Yes	No	healthy diet	regular	Yes	No
22 Years and more	working	urban	nuclear	not enough	14	6	not regular	Yes	non-pharmacological	not applicable	Yes	No	healthy diet	regular	Yes	No
Less Than 20	not working	urban	nuclear	not enough	14	6	not regular	Yes	non-pharmacological	not applicable	Yes	No	unhealthy diet	insomnia	Yes	No
Less Than 20	not working	urban	nuclear	enough basic needs only	10	7	not regular	Yes	non-pharmacological	not applicable	No	No	unhealthy diet	insomnia	Yes	No
From 20 To less than 22	not working	urban	nuclear	not enough	10	7	not regular	Yes	non-pharmacological	not applicable	No	No	unhealthy diet	insomnia	No	No
22 Years and more	not working	urban	nuclear	not enough	12	6	not regular	No	not applicable	not applicable	No	No	unhealthy diet	insomnia	Yes	No
22 Years and more	working	urban	nuclear	enough basic needs only	12	6	not regular	Yes	non-pharmacological	not applicable	No	No	unhealthy diet	insomnia	Yes	No
From 20 To less than 22	not working	urban	nuclear	enough basic needs only	14	7	regular	Yes	non-pharmacological	not applicable	Yes	No	unhealthy diet	regular	Yes	No
From 20 To less than 22	not working	rural	Extended	not enough	14	7	not regular	Yes	non-pharmacological	not applicable	Yes	No	healthy diet	insomnia	Yes	No
From 20 To less than 22	not working	rural	nuclear	enough basic needs only	15	7	regular	Yes	pharmacological	on her own	Yes	No	unhealthy diet	regular	Yes	No
From 20 To less than 22	not working	rural	nuclear	enough basic needs only	13	7	not regular	Yes	pharmacological	on her own	Yes	No	unhealthy diet	regular	Yes	No
22 Years and more	not working	rural	nuclear	enough basic needs only	12	3	regular	Yes	pharmacological	on her own	Yes	No	healthy diet	regular	No	No
22 Years and more	working	urban	nuclear	enough basic needs only	15	7	regular	Yes	non-pharmacological	not applicable	No	No	healthy diet	regular	Yes	No
Less Than 20	not working	rural	nuclear	enough basic needs only	13	6	regular	Yes	non-pharmacological	not applicable	No	No	healthy diet	regular	Yes	No
22 Years and more	working	rural	nuclear	not enough	12	6	regular	Yes	non-pharmacological	not applicable	No	No	healthy diet	regular	Yes	No
From 20 To less than 22	not working	rural	nuclear	not enough	13	6	regular	Yes	non-pharmacological	not applicable	Yes	No	unhealthy diet	regular	Yes	No
Less Than 20	not working	rural	nuclear	not enough	14	4	not regular	Yes	pharmacological	as doctor order	Yes	No	healthy diet	insomnia	Yes	No
From 20 To less than 22	not working	rural	nuclear	not enough	13	7	not regular	Yes	non-pharmacological	not applicable	No	No	unhealthy diet	insomnia	Yes	No
From 20 To less than 22	not working	rural	nuclear	not enough	12	13	not regular	Yes	non-pharmacological	not applicable	Yes	No	healthy diet	regular	Yes	No
Less Than 20	not working	rural	nuclear	not enough	11	7	regular	Yes	non-pharmacological	not applicable	No	No	healthy diet	regular	Yes	No
Less Than 20	not working	rural	nuclear	not enough	12	7	not regular	No	not applicable	not applicable	No	No	healthy diet	insomnia	Yes	No
22 Years and more	working	rural	nuclear	enough basic needs only	12	6	regular	No	not applicable	not applicable	No	No	unhealthy diet	regular	Yes	No
From 20 To less than 22	not working	rural	nuclear	not enough	12	7	not regular	No	not applicable	not applicable	No	No	healthy diet	regular	Yes	No
22 Years and more	working	rural	nuclear	not enough	12	7	regular	No	not applicable	not applicable	No	No	healthy diet	regular	Yes	No
Less Than 20	working	rural	Extended	enough and save	13	6	not regular	Yes	pharmacological	on her own	Yes	No	healthy diet	insomnia	No	No
From 20 To less than 22	not working	rural	nuclear	not enough	13	6	not regular	No	not applicable	not applicable	No	No	healthy diet	regular	Yes	No
From 20 To less than 22	not working	rural	nuclear	not enough	14	7	regular	No	not applicable	not applicable	No	No	healthy diet	regular	Yes	No
Less Than 20	not working	rural	nuclear	not enough	12	6	not regular	Yes	non-pharmacological	not applicable	No	Yes	healthy diet	regular	Yes	No
Less Than 20	not working	rural	nuclear	not enough	12	7	not regular	Yes	non-pharmacological	not applicable	Yes	No	healthy diet	regular	Yes	No
22 Years and more	not working	rural	nuclear	not enough	11	6	regular	Yes	non-pharmacological	not applicable	Yes	No	healthy diet	regular	Yes	No
From 20 To less than 22	not working	rural	nuclear	not enough	13	6	regular	Yes	non-pharmacological	not applicable	Yes	No	healthy diet	regular	Yes	No
Less Than 20	not working	rural	nuclear	not enough	14	7	regular	Yes	non-pharmacological	not applicable	No	No	healthy diet	regular	Yes	No
Less Than 20	not working	rural	nuclear	not enough	14	7	regular	No	non-pharmacological	not applicable	Yes	No	healthy diet	insomnia	Yes	No
22 Years and more	working	rural	nuclear	not enough	14	7	regular	Yes	non-pharmacological	not applicable	No	No	healthy diet	regular	Yes	No
Less Than 20	working	rural	nuclear	not enough	13	7	regular	Yes	non-pharmacological	not applicable	No	Yes	healthy diet	regular	Yes	No
22 Years and more	working	rural	nuclear	not enough	14	6	regular	Yes	non-pharmacological	not applicable	Yes	No	healthy diet	regular	Yes	No
From 20 To less than 22	not working	rural	nuclear	not enough	14	7	regular	Yes	non-pharmacological	not applicable	Yes	No	healthy diet	regular	Yes	No
22 Years and more	working	rural	nuclear	not enough	11	7	regular	Yes	non-pharmacological	not applicable	Yes	No	unhealthy diet	regular	Yes	No
Less Than 20	not working	rural	nuclear	not enough	14	7	regular	Yes	non-pharmacological	not applicable	Yes	No	healthy diet	regular	Yes	No
Less Than 20	not working	rural	nuclear	not enough	12	7	regular	Yes	non-pharmacological	not applicable	Yes	No	healthy diet	regular	Yes	No
From 20 To less than 22	not working	rural	nuclear	not enough	14	7	not regular	Yes	non-pharmacological	not applicable	No	No	healthy diet	regular	Yes	No
22 Years and more	working	rural	nuclear	not enough	14	7	not regular	No	not applicable	not applicable	No	No	healthy diet	regular	Yes	No
Less Than 20	not working	rural	nuclear	not enough	14	7	not regular	No	not applicable	not applicable	No	No	healthy diet	regular	Yes	No
22 Years and more	not working	rural	nuclear	not enough	11	6	not regular	No	not applicable	not applicable	No	No	healthy diet	regular	Yes	No
Less Than 20	not working	rural	nuclear	not enough	14	7	not regular	No	not applicable	not applicable	No	Yes	healthy diet	regular	Yes	No
Less Than 20	not working	rural	Extended	enough and save	14	6	regular	Yes	pharmacological	on her own	Yes	No	healthy diet	regular	No	No
Less Than 20	not working	rural	nuclear	not enough	11	6	not regular	No	not applicable	not applicable	No	No	healthy diet	regular	Yes	No
22 Years and more	working	rural	nuclear	not enough	10	7	not regular	Yes	non-pharmacological	not applicable	No	No	healthy diet	regular	Yes	No
Less Than 20	not working	urban	Extended	enough and save	13	6	regular	Yes	pharmacological	on her own	No	No	healthy diet	insomnia	Yes	No
From 20 To less than 22	working	rural	nuclear	not enough	11	7	regular	No	not applicable	not applicable	No	No	healthy diet	regular	Yes	No
From 20 To less than 22	not working	rural	nuclear	enough basic needs only	12	6	regular	Yes	non-pharmacological	not applicable	Yes	No	healthy diet	regular	Yes	No
From 20 To less than 22	working	rural	nuclear	enough basic needs only	12	7	not regular	No	not applicable	not applicable	No	No	healthy diet	regular	Yes	No
22 Years and more	not working	rural	nuclear	not enough	11	7	not regular	No	not applicable	not applicable	No	No	healthy diet	regular	Yes	No
From 20 To less than 22	not working	rural	nuclear	not enough	12	7	not regular	No	not applicable	not applicable	No	No	healthy diet	insomnia	Yes	No
From 20 To less than 22	not working	rural	nuclear	not enough	12	7	not regular	No	not applicable	not applicable	No	No	healthy diet	regular	Yes	No
From 20 To less than 22	not working	rural	nuclear	enough basic needs only	13	7	not regular	No	not applicable	not applicable	No	No	healthy diet	regular	Yes	No
From 20 To less than 22	not working	rural	nuclear	not enough	13	7	not regular	No	not applicable	not applicable	No	No	healthy diet	regular	Yes	No
Less Than 20	working	rural	Extended	enough basic needs only	11	6	regular	No	not applicable	not applicable	No	No	healthy diet	regular	Yes	No
From 20 To less than 22	not working	rural	nuclear	not enough	12	6	regular	No	not applicable	not applicable	No	No	healthy diet	regular	Yes	No
Less Than 20	not working	rural	nuclear	not enough	13	6	regular	No	not applicable	not applicable	No	No	healthy diet	regular	Yes	No
From 20 To less than 22	not working	rural	nuclear	not enough	13	6	not regular	No	not applicable	not applicable	No	No	healthy diet	regular	Yes	No
Less Than 20	not working	rural	nuclear	not enough	14	7	regular	No	not applicable	not applicable	No	No	healthy diet	regular	Yes	No
From 20 To less than 22	not working	rural	nuclear	not enough	13	7	regular	No	not applicable	not applicable	No	No	healthy diet	regular	Yes	No
Less Than 20	not working	rural	nuclear	enough basic needs only	12	7	not regular	No	not applicable	not applicable	No	No	healthy diet	regular	Yes	No
22 Years and more	working	rural	nuclear	enough basic needs only	12	7	not regular	No	not applicable	not applicable	No	No	healthy diet	regular	Yes	No
From 20 To less than 22	not working	rural	nuclear	enough basic needs only	14سنه	7ايام	regular	Yes	non-pharmacological	not applicable	No	Yes	healthy diet	regular	No	No
From 20 To less than 22	not working	urban	nuclear	enough basic needs only	17 سنه	5أيام	regular	No	not applicable	on her own	No	No	healthy diet	regular	No	No
From 20 To less than 22	not working	rural	Extended	enough basic needs only	١٢ سنه	من ٤ إلى ٥ ايام	regular	Yes	pharmacological	on her own	Yes	No	healthy diet	regular	No	No
22 Years and more	not working	rural	nuclear	enough basic needs only	14سنه	5ايام	regular	Yes	pharmacological	on her own	Yes	No	healthy diet	insomnia	No	No
